# Supplementary material for: The Mechanisms of BDNF Promoting the Proliferation of Porcine Follicular Granulosa Cells: Role of miR-127 and Involvement of the MAPK-ERK1/2 Pathway
Source: Animals (Basel). 2023 Mar 21;13(6):1115. doi: 10.3390/ani13061115 (PMC10044701; doi:10.3390/ani13061115)
Supplement: Supplementary file 1 [file animals-13-01115-s001.zip]

Archive with 2 entries (2 files):
- Figure S1. Porcine follicular granulosa cells identification and the expression of BDNF and TrkB in GCs..pdf
- Table S1. Primers used for qRT-PCR.pdf
